# Supplementary material for: From Network Sensors to Intelligent Systems: A Decade-Long Review of Swarm Robotics Technologies
Source: Sensors (Basel). 2025 Oct 3;25(19):6115. doi: 10.3390/s25196115 (PMC12526905; doi:10.3390/s25196115)
Supplement: Supplementary file 1 [file sensors-25-06115-s001.zip]

Archive with 1 entries (1 files):
- sensors-3871934-supplementary.pdf
